# Supplementary material for: Effects of Using Different Indirect Techniques on the Calculation of Reference Intervals: Observational Study
Source: J Med Internet Res. 2023 Jul 17;25:e45651. doi: 10.2196/45651 (PMC10390978; doi:10.2196/45651)
Supplement: Multimedia Appendix 2 [file jmir_v25i1e45651_app2.xlsx]

## Sheet: Contents
Contents
Suppl Table 1. Results of normality test on CBC parameters
Suppl Table 2. The lambda values converted by BoxCox transformation
Suppl Table 3. The sample size and its proportion for males after different combinations of data transformation, outlier removal and indirect methods
Suppl Table 4. The sample size and its proportion for females after different combinations of data transformation, outlier removal and indirect methods
Suppl Table 5. Detailed parameters of Hoffmann method
Suppl Table 6. Detailed parameters of Bhattacharya method

## Sheet: Table 1
Analytes	Sex	Kolmogorov-Smirnov
		Statistics	df	P Value
WBC	Male	0.066568	24073	<.001
	Female	0.0561006	18048	<.001
PLT	Male	0.0432119	24073	<.001
	Female	0.0376246	18048	<.001
RBC	Male	0.035861	24073	<.001
	Female	0.0189423	18048	<.001
HGB	Male	0.0536013	24073	<.001
	Female	0.085757	18048	<.001
HCT	Male	0.100719	24073	<.001
	Female	0.11087	18048	<.001
MCV	Male	0.0734164	24073	<.001
	Female	0.13022	18048	<.001
MCH	Male	0.157174	24073	<.001
	Female	0.217868	18048	<.001
MCHC	Male	0.0391709	24073	<.001
	Female	0.0793372	18048	<.001

## Sheet: Table 2
	Lambda value
	Male	Female
WBC	-0.15	-0.1
PLT	0.5	0.5
RBC	2	1
HGB	2	2
HCT	2	2
MCV	1.65	2
MCH	2	2
MCHC	1.25	2

## Sheet: Table 3
	Log transforamtion						Box-Cox transformation
	Reed Dixon		Tukey		mean±3SD		Reed Dixon		Tukey		mean±3SD
	Number	Percentage	Number	Percentage	Number	Percentage	Number	Percentage	Number	Percentage	Number	Percentage
Parametric method
WBC	24073	1	23742	0.98625	23905	0.993021	24073	1	23748	0.986499	23920	0.993644
Hb	24073	1	23345	0.969759	23666	0.983093	24073	1	23655	0.982636	23758	0.986915
RBC	24073	1	23462	0.974619	23666	0.983093	24073	1	23570	0.979105	23771	0.987455
MCV	24073	1	23690	0.98409	23787	0.988119	24073	1	23621	0.981224	23767	0.987289
MCHC	24073	1	23796	0.988493	23880	0.991983	24073	1	23778	0.987746	23875	0.991775
MCH	24073	1	23482	0.97545	23714	0.985087	24073	1	23411	0.9725	23648	0.982345
PLT	24073	1	23597	0.980227	23804	0.988826	24073	1	23626	0.981431	23832	0.989989
HCT	24073	1	23288	0.967391	23723	0.985461	24073	1	23288	0.967391	23764	0.987164
Non-parametric method
WBC	24073	1	23742	0.98625	23905	0.993021	24073	1	23748	0.986499	23920	0.993644
Hb	24073	1	23345	0.969759	23666	0.983093	24073	1	23655	0.982636	23758	0.986915
RBC	24073	1	23462	0.974619	23666	0.983093	24073	1	23570	0.979105	23771	0.987455
MCV	24073	1	23690	0.98409	23787	0.988119	24073	1	23621	0.981224	23767	0.987289
MCHC	24073	1	23796	0.988493	23880	0.991983	24073	1	23778	0.987746	23875	0.991775
MCH	24073	1	23482	0.97545	23714	0.985087	24073	1	23411	0.9725	23648	0.982345
PLT	24073	1	23597	0.980227	23804	0.988826	24073	1	23626	0.981431	23832	0.989989
HCT	24073	1	23288	0.967391	23723	0.985461	24073	1	23288	0.967391	23764	0.987164
Hoffmann method
WBC	24073	1	23742	0.98625	23905	0.993021	24073	1	23748	0.986499	23920	0.993644
Hb	24073	1	23345	0.969759	23666	0.983093	24073	1	23655	0.982636	23758	0.986915
RBC	24073	1	23462	0.974619	23666	0.983093	24073	1	23570	0.979105	23771	0.987455
MCV	24073	1	23690	0.98409	23787	0.988119	24073	1	23621	0.981224	23767	0.987289
MCHC	24073	1	23796	0.988493	23880	0.991983	24073	1	23778	0.987746	23875	0.991775
MCH	24073	1	23482	0.97545	23714	0.985087	24073	1	23411	0.9725	23648	0.982345
PLT	24073	1	23597	0.980227	23804	0.988826	24073	1	23626	0.981431	23832	0.989989
HCT	24073	1	23288	0.967391	23723	0.985461	24073	1	23288	0.967391	23764	0.987164
Bhattacharya method
WBC	24073	1	23742	0.98625	23905	0.993021	24073	1	23748	0.986499	23920	0.993644
Hb	24073	1	23345	0.969759	23666	0.983093	24073	1	23655	0.982636	23758	0.986915
RBC	24073	1	23462	0.974619	23666	0.983093	24073	1	23570	0.979105	23771	0.987455
MCV	24073	1	23690	0.98409	23787	0.988119	24073	1	23621	0.981224	23767	0.987289
MCHC	24073	1	23796	0.988493	23880	0.991983	24073	1	23778	0.987746	23875	0.991775
MCH	24073	1	23482	0.97545	23714	0.985087	24073	1	23411	0.9725	23648	0.982345
PLT	24073	1	23597	0.980227	23804	0.988826	24073	1	23626	0.981431	23832	0.989989
HCT	24073	1	23288	0.967391	23723	0.985461	24073	1	23288	0.967391	23764	0.987164
Kosmic method
WBC	24073	1	23742	0.98625	23905	0.993021	24073	1	23748	0.986499	23920	0.993644
Hb	24073	1	23345	0.969759	23666	0.983093	24073	1	23655	0.982636	23758	0.986915
RBC	24073	1	23462	0.974619	23666	0.983093	24073	1	23570	0.979105	23771	0.987455
MCV	24073	1	23690	0.98409	23787	0.988119	24073	1	23621	0.981224	23767	0.987289
MCHC	24073	1	23796	0.988493	23880	0.991983	24073	1	23778	0.987746	23875	0.991775
MCH	24073	1	23482	0.97545	23714	0.985087	24073	1	23411	0.9725	23648	0.982345
PLT	24073	1	23597	0.980227	23804	0.988826	24073	1	23626	0.981431	23832	0.989989
HCT	24073	1	23288	0.967391	23723	0.985461	24073	1	23288	0.967391	23764	0.987164

## Sheet: Table 4
	Log transforamtion						Box-Cox transformation
	Reed Dixon		Tukey		mean±3SD		Reed Dixon		Tukey		mean±3SD
	Number	Percentage	Number	Percentage	Number	Percentage	Number	Percentage	Number	Percentage	Number	Percentage
Parametric method
WBC	18048	1	17830	0.987921	17947	0.994404	18048	1	17835	0.988198	17948	0.994459
Hb	18048	1	17145	0.949967	17414	0.964871	18048	1	17324	0.959885	17610	0.975731
RBC	18048	1	17785	0.985428	17879	0.990636	18048	1	17775	0.984874	17895	0.991523
MCV	18048	1	17182	0.952017	17293	0.958167	18048	1	17360	0.961879	17360	0.961879
MCHC	18048	1	17319	0.959608	17506	0.969969	18047	1	17328	0.960106	17552	0.972518
MCH	18048	1	16769	0.929133	17052	0.944814	18048	1	16872	0.93484	17176	0.951684
PLT	18046	0.999889	17733	0.982547	17854	0.989251	18046	0.999889	17751	0.983544	17870	0.990137
HCT	18047	0.999945	17376	0.962766	17631	0.976895	18047	0.999945	17572	0.973626	17783	0.985317
Non-parametric method
WBC	18048	1	17830	0.987921	17947	0.994404	18048	1	17835	0.988198	17948	0.994459
Hb	18048	1	17145	0.949967	17414	0.964871	18048	1	17324	0.959885	17610	0.975731
RBC	18048	1	17785	0.985428	17879	0.990636	18048	1	17775	0.984874	17895	0.991523
MCV	18048	1	17182	0.952017	17293	0.958167	18048	1	17360	0.961879	17360	0.961879
MCHC	18048	1	17319	0.959608	17506	0.969969	18047	1	17328	0.960106	17552	0.972518
MCH	18048	1	16769	0.929133	17052	0.944814	18048	1	16872	0.93484	17176	0.951684
PLT	18046	0.999889	17733	0.982547	17854	0.989251	18046	0.999889	17751	0.983544	17870	0.990137
HCT	18047	0.999945	17376	0.962766	17631	0.976895	18047	0.999945	17572	0.973626	17783	0.985317
Hoffmann method
WBC	18048	1	17830	0.987921	17947	0.994404	18048	1	17835	0.988198	17948	0.994459
Hb	18048	1	17145	0.949967	17414	0.964871	18048	1	17324	0.959885	17610	0.975731
RBC	18048	1	17785	0.985428	17879	0.990636	18048	1	17775	0.984874	17895	0.991523
MCV	18048	1	17182	0.952017	17293	0.958167	18048	1	17360	0.961879	17360	0.961879
MCHC	18048	1	17319	0.959608	17506	0.969969	18047	1	17328	0.960106	17552	0.972518
MCH	18048	1	16769	0.929133	17052	0.944814	18048	1	16872	0.93484	17176	0.951684
PLT	18046	0.999889	17733	0.982547	17854	0.989251	18046	0.999889	17751	0.983544	17870	0.990137
HCT	18047	0.999945	17376	0.962766	17631	0.976895	18047	0.999945	17572	0.973626	17783	0.985317
Bhattacharya method
WBC	18048	1	17830	0.987921	17947	0.994404	18048	1	17835	0.988198	17948	0.994459
Hb	18048	1	17145	0.949967	17414	0.964871	18048	1	17324	0.959885	17610	0.975731
RBC	18048	1	17785	0.985428	17879	0.990636	18048	1	17775	0.984874	17895	0.991523
MCV	18048	1	17182	0.952017	17293	0.958167	18048	1	17360	0.961879	17360	0.961879
MCHC	18048	1	17319	0.959608	17506	0.969969	18047	1	17328	0.960106	17552	0.972518
MCH	18048	1	16769	0.929133	17052	0.944814	18048	1	16872	0.93484	17176	0.951684
PLT	18046	0.999889	17733	0.982547	17854	0.989251	18046	0.999889	17751	0.983544	17870	0.990137
HCT	18047	0.999945	17376	0.962766	17631	0.976895	18047	0.999945	17572	0.973626	17783	0.985317
Kosmic method
WBC	18048	1	17830	0.987921	17947	0.994404	18048	1	17835	0.988198	17948	0.994459
Hb	18048	1	17145	0.949967	17414	0.964871	18048	1	17324	0.959885	17610	0.975731
RBC	18048	1	17785	0.985428	17879	0.990636	18048	1	17775	0.984874	17895	0.991523
MCV	18048	1	17182	0.952017	17293	0.958167	18048	1	17360	0.961879	17360	0.961879
MCHC	18048	1	17319	0.959608	17506	0.969969	18047	1	17328	0.960106	17552	0.972518
MCH	18048	1	16769	0.929133	17052	0.944814	18048	1	16872	0.93484	17176	0.951684
PLT	18046	0.999889	17733	0.982547	17854	0.989251	18046	0.999889	17751	0.983544	17870	0.990137
HCT	18047	0.999945	17376	0.962766	17631	0.976895	18047	0.999945	17572	0.973626	17783	0.985317

## Sheet: Table 5
	log+Dixon	log+Tukey	log+mean±3SD	BoxCox+Dixon	BoxCox+Tukey	BoxCox+mean±3SD
Male
WBC	1.0-4.0	1.4-2.4	1.3-2.5	1.0-2.5	1.2-2.0	1.2-2.1
HGB	4.8-5.2	4.90-5.15	4.85-5.20	10000-17500	8000-14000	8000-16000
RBC	1.5-1.75	1.45-1.75	1.45-1.75	10.0-15.0	8.0-16.0	8.0-16.0
MCV	4.4-4.6	4.4-4.6	4.4-4.6	1000-1250	850-1200	900-1200
MCHC	5.75-5.90	5.78-5.90	5.76-5.90	1100-1300	1100-1250	1100-1250
MCH	3.4-3.6	3.35-3.50	3.3-3.5	400-600	400-550	400-550
PLT	5.0-6.0	5.0-5.8	4.8-5.8	20-40	20-35	20-35
HCT	(-1.0)-(-0.6)	(-0.9)-(-0.7)	(-0.95)-(-0.65)	(-0.475)-(-0.350)	(-0.42)-(-0.38)	(-0.43)-(-0.37)
Female
WBC	1.0-2.5	1.2-2.4	1.2-2.4	1.0-2.0	1.2-2.1	1.2-2.2
HGB	4.75-5.00	4.75-5.00	4.70-5.00	7500-12500	6000-11000	6000-11000
RBC	1.25-1.60	1.35-1.60	1.30-1.60	3.0-4.0	3.0-4.0	2.75-4.0
MCV	4.4-4.6	4.4-4.6	4.4-4.6	3500-5000	3500-4500	3500-4500
MCHC	5.8-5.9	5.76-5.86	5.75-5.85	50000-68000	48000-62000	45000-65000
MCH	3.4-3.6	3.3-3.5	3.3-3.5	400-600	350-550	350-550
PLT	5.0-6.0	5.0-5.8	5.0-5.9	20-40	20-35	20-35
HCT	(-1.0)-(-0.8)	(-1.05)-(-0.8)	(-1.1)-(-0.8)	(-0.46)-(-0.40)	(-0.44)-(-0.40)	(-0.45)-(-0.40)
"a"-"b" represent the start and the end locations, respectively.

## Sheet: Table 6
	log+Dixon	log+Tukey	log+mean±3SD	BoxCox+Dixon	BoxCox+Tukey	BoxCox+mean±3SD
Male
WBC	s3e6	s3e12	s1e11	s5e8	s1e13	s2e12
HGB	s9e12	s3e8	s2e13	s5e8	s3e11	s3e11
RBC	s10e12	s3e12	s3e12	s4e8	s1e13	s1e11
MCV	s4e8	s1e12	s0e13	s2e5	s4e11	s2e12
MCHC	s7e11	s2e11	s1e11	s5e9	s5e12	s2e9
MCH	s6e9	s1e12	s2e8	s3e5	s3e10	s4e10
PLT	s9e12	s2e13	s2e13	s4e7	s1e11	s1e11
HCT	s9e13	s3e12	s2e13	s6e11	s2e9	s2e12
Female
WBC	s1e8	s1e13	s2e13	s2e8	s1e13	s2e12
HGB	s10e12	s5e13	s3e13	s5e8	s3e11	s2e13
RBC	s8e11	s2e12	s3e11	s5e8	s1e12	s1e11
MCV	s7e10	s2e10	s2e12	s4e7	s1e11	s1e12
MCHC	s6e10	s4e8	s2e10	s7e10	s5e10	s2e10
MCH	s8e10	s3e11	s3e13	s4e6	s2e12	s3e11
PLT	s6e11	s5e11	s2e11	s3e7	s3e10	s5e12
HCT	s6e11	s3e11	s5e10	s4e7	s3e12	s1e12
"s" and "e" represent the start and the end locations, respectively.
